# Supplementary material for: Mesothelin Gene Variants Affect Soluble Mesothelin-Related Protein Levels in the Plasma of Asbestos-Exposed Males and Mesothelioma Patients from Germany
Source: Biology (Basel). 2022 Dec 14;11(12):1826. doi: 10.3390/biology11121826 (PMC9776112; doi:10.3390/biology11121826)
Supplement: Supplementary file 1 [file biology-11-01826-s001.zip]

Archive with 1 entries (1 files):
- biology-2071895-supplementary.pdf
